# Supplementary material for: Assessing Safety Culture in Pharmacies: The psychometric validation of the Safety Attitudes Questionnaire (SAQ) in a national sample of community pharmacies in Sweden
Source: BMC Clin Pharmacol. 2010 Apr 11;10:8. doi: 10.1186/1472-6904-10-8 (PMC2868807; doi:10.1186/1472-6904-10-8)
Supplement: Additional file 1 — Item variation by factor. Dimensions and items; Proportion of missing, "Not applicable", "Agree" ("Agree Strongly") and "Disagree"("Disagree Strongly") answers and Cronbach's alpha values. [file 1472-6904-10-8-S1.XLS]

## Sheet: Resultattabell
Additional file 1: Item variation by factor
Copyright material. For research use or quality improvement purposes only.
Original / Swedish translation / Back-translation
Team Work / Samarbetsklimat / Team Work	% Missing	% Not applicable	% agree (% agree strongly)*	% disagree (% disagree strongly)*	Cronbach's alpha if item deleted
Cronbach's alpha = .81
My input is well received in this clinical area.	2.2	0.9	86 (60)	7 (2)	.79
Mina synpunkter och förslag – min input – tas väl emot på det här apoteket.
My views and suggestions – my in put – is well received in this pharmacy.
In this pharmacy, it is difficult to speak up if I perceive a problem with patient care.	1.6	1.7	68 (51)	24 (12)	.85
Om jag upptäcker problem med läkemedelshanteringen är det svårt att saga ifrån på det här apoteket. (Med läkemedelshantering avses all verksamhet som har med läkemedel att göra, som exempelvis varuhantering och expedition, i både receptur och egenvård)
If I detect problems with medication management, it is difficult to address this, in this pharmacy. (The term “medication management” refers to all activities that have to do with medication, such as product management and expediting of both prescriptions and over-the –counter products)
Disagreements in this pharmacy are resolved appropriately (i.e., not who is right but what is best for the patient).	1.5	1.1	84 (64)	9 (2)	.77
Om vi i personalen är oeniga om något, så löses det på ett bra sätt (d.v.s. det spelar ingen roll vem som har rätt, utan vad som är bäst för kunden).
If we in the staff do not agree in a matter, it will be resolved in a positive way (i.e. our concern Is not who is right, but rather what is best for the customer)
I have the support I need from others in this pharmacy to care for patients.	1.8	1.5	90 (73)	5 (2)	.77
Jag får det stöd jag behöver från andra på det här apoteket, för att hjälpa kunderna.
I receive the support I need from other staff in this pharmacy to help the customers.
It is easy for personnel here to ask questions when there is something that they do not understand.	2.5	1.1	90 (73)	5 (2)	.77
Det är lätt för personalen här att ställa frågor när det är något de inte förstår.
It is easy for staff members here to ask questions when there is something they don’t understand.
The people in this pharmacy work together as a well-coordinated team.	1.6	0.8	83 (55)	11 (3)	.76
Personalen på det här apoteket arbetar tillsammans som ett välfungerande team.
The staff members at this pharmacy work together as a well-functioning team.
Safety Climate / Säkerhetsklimat / Safety Climate
Cronbach's alpha = .75
I would feel safe being treated here as a patient.	2.4	0.3	85 (96)	2 (1)	.74
Jag skulle känna mig trygg som kund här.
I would feel safe as a customer here.
Medication errors are handled appropriately in this pharmacy	4.9	2.0	92 (84)	2 (0)	.73
Felexpeditioner hanteras på ett korrekt sätt på det här apoteket.
Dispensing errors are handled in a correct way at this pharmacy.
I know the proper channels to direct questions regarding patient safety in this pharmacy.	3.0	2.0	85 (59)	3 (1)	.72
Jag vet hur jag lämpligen kanaliserar frågor om patientsäkerhet på det här apoteket.
I know how to appropriately direct questions regarding patient safety in this pharmacy.
I receive appropriate feedback about my performance.	3.2	0.4	75 (35)	13 (4)	.69
Jag får konstruktiv återkoppling – feedback – på det arbete jag utför.
I receive constructive feedback for the work I do.
In this pharmacy, it is difficult to discuss errors.	3.3	0.9	67 (42)	23 (7)	.76
På det här apoteket är det svårt att diskutera misstag.
In this pharmacy it is difficult to discuss mistakes.
I am encouraged by others in this pharmacy, to report any patient safety concerns I may have.	3.4	2.9	61 (32)	11 (3)	.69
Jag uppmuntras av andra på det här apoteket att ta upp alla tänkbara funderingar jag har om patientsäkerhet.
I am encouraged by others in this pharmacy to speak about any thoughts I have regarding patient safety.
The culture in this pharmacy makes it easy to learn from the errors of others.	3.4	1.5	72 (37)	11 (3)	.68
Miljön på det här apoteket gör det lätt att lära av andras fel.
The work environment in this pharmacy makes it easy to learn from the mistakes of others.
Job Satisfaction / Arbetstillfredsställelse / Job Satisfaction
Cronbach's alpha = .89
I like my job.	3.0	0.1	93 (73)	3 (1)	.91
Jag tycker om mitt arbete.
I like my work.
Working here is like being part of a large family.	3.9	0.8	74 (36)	13 (4)	.86
Att arbeta här är som att vara del av en stor familj.
Working here is like being a part of a large family.
This pharmacy is a good place to work.	3.1	0.1	85 (57)	8 (2)	.84
Det här apoteket är en bra arbetsplats.
This pharmacy is a good workplace.
I am proud to work in this pharmacy	3.2	0.2	84 (58)	6 (2)	.85
Jag är stolt over att arbeta på det här apoteket.
I am proud that I work at this pharmacy.
Morale in this pharmacy is high.	3.3	0.2	85 (57)	9 (3)	.86
Det är en god stämning på det här apoteket.
There is a good atmosphere at this pharmacy.
Stress Recognition / Stress / Stress
Cronbach's alpha = .86
When my workload becomes excessive, my performance is impaired.	3.0	0.3	77 (22)	17 (8)	.85
När min arbetsbörda blir för stor försämras min arbetsinsats.
When my workload gets too heavy, my performance gets worse.
I am less effective at work when fatigued.	3.1	0.7	79 (27)	14 (5)	.81
Jag är mindre effektiv på arbetet när jag är trött.
I am less efficient at work when I am tired.
I am more likely to make errors in tense or hostile situations.	3.2	0.4	81 (37)	12 (4)	.83
Det är mer troligt att jag gör fel I spända eller otrevliga situationer.
I am more likely to make mistakes in stressful or unpleasant situations.
Fatigue impairs my performance during emergency situations.	3.2	0.5	80 (31)	12 (4)	.79
Trötthet försämrar min arbetsinsats I pressade situationer.
Fatigue impairs my performance in trying situations.
Perceptions of Management / Uppfattning om Ledningen / Perceptions of Management
Cronbach's alpha = .72
Management in this pharmacy supports my daily efforts	3.1	1.2	76 (45)	12 (4)	.60
Ledningen på det här apoteket stöttar mig i mitt dagliga arbete.
The management of this pharmacy supports me in my daily work.
Pharmacy management doesn’t knowingly compromise patient safety.	3.3	1.8	83 (68)	4 (2)	.68
Ledningen på det här apoteket äventyrar inte medvetet patientsäkerheten.
The management of this pharmacy would not consciously endanger patient safety.
I get adequate, timely info about events that might affect my work, from pharmacy management	3.7	0.8	68 (30)	21 (5)	.63
Det här apotekets ledning ger mig I god tid nödvändig information om händelser som kan påverka mitt arbete.
The management of this pharmacy provides me, sufficiently in advance, with necessary information about events that could affect my work.
The staffing levels in this pharmacy are sufficient to handle the number of patients.	3.9	0.1	46 (16)	48 (15)	.72
Bemanningsnivån på det här apoteket är tillräcklig för att hantera antalet kunder.
The staff level at this pharmacy is sufficient to handle the number of customers.
Working Conditions / Arbetsförhållanden / Working Conditions
Cronbach's alpha = .72
This pharmacy does a good job of training new personnel	3.8	7.4	64 (38)	13 (3)	.59
Det här apoteket gör ett bra arbete för att skola in nyanställd personal.
This pharmacy does a good job of training new staff members.
All the necessary information for therapeutic decisions is routinely available to me.	4.0	9.7	78 (59)	3 (1)	.72
Jag har rutinmässigt tillgång till den information som krävs för att bedöma huruvida en förskrivning är rimlig.
I normally have access to the information needed for judging whether a prescription is reasonable.
Trainees in this pharmacy are adequately supervised.	4.2	12.1	51 (24)	12 (3)	.60
På det här apoteket är nyanställd personal under adekvat tillsyn.
In this pharmacy newly employed staff is under adequate supervision.
Problem personnel are dealt with constructively by our pharmacy management	3.6	13.8	45 (22)	18 (6)	.70
Problematisk personal hanteras på ett konstruktivt sätt av ledningen på det här apoteket.
Problematic staff members are handled in a constructive way by the management of this pharmacy.
